# Supplementary material for: Thermodynamic Properties of 3- and 4-Ethoxyacetanilides between 80 and 480 K
Source: Molecules. 2023 Oct 11;28(20):7027. doi: 10.3390/molecules28207027 (PMC10609036; doi:10.3390/molecules28207027)
Supplement: Supplementary file 1 [file molecules-28-07027-s001.zip]

Archive with 1 entries (1 files):
- molecules-2620180-supplementary.pdf
